# Supplementary material for: Effect of Pterostilbene, a Natural Derivative of Resveratrol, in the Treatment of Colorectal Cancer through Top1/Tdp1-Mediated DNA Repair Pathway
Source: Cancers (Basel). 2021 Aug 9;13(16):4002. doi: 10.3390/cancers13164002 (PMC8391236; doi:10.3390/cancers13164002)
Supplement: Supplementary file 1 [file cancers-13-04002-s001.zip]

Archive with 1 entries (1 files):
- cancers-1271510-supplementary.pdf
